# Supplementary material for: Dynamics of T cell subpopulations and plasma cytokines during the first year of antineoplastic therapy in patients with breast cancer: the BEGYN-1 study
Source: Breast Cancer Res. 2025 Apr 1;27:50. doi: 10.1186/s13058-025-01997-9 (PMC11963634; doi:10.1186/s13058-025-01997-9)
Supplement: Supplementary file 2 — Supplementary Material 2: Additional file 1: Table S1 Flow cytometry antibodies. [file 13058_2025_1997_MOESM2_ESM.xlsx]

## Sheet: Tabelle1
marker	fluorophore	clone	vendor	catalog	RRID
CD127	Alexa-Fluor 647	HIL-7R-M21	BD	558598	AB_647113
CD183	BV480	CXCR3	BD	746283	AB_2743613
CD194	PE	1G1	BD	551120	AB_394054
CD196	APC-R700	CCR6	BD	565173	AB_2739092
CD25	BV421	M-A251	BD	562442	AB_11154578
CD294	BV650	BM16	BD	740616	AB_2740314
CD3	BV786	SK7	BD	563800	AB_2744384
CD31	BV421	L133.1	BD	744801	AB_2742490
CD4	PE-CF594	SK3	BD	566317	AB_2739679
CD45RO	BV605	UCHL1	BD	562791	AB_2744411
CD62L	BB700	SK11	BD	745995	AB_2743396
CD8	APC-R700	SK1	BD	565192	AB_2739104
