# Supplementary material for: Dynamics of T cell subpopulations and plasma cytokines during the first year of antineoplastic therapy in patients with breast cancer: the BEGYN-1 study
Source: Breast Cancer Res. 2025 Apr 1;27:50. doi: 10.1186/s13058-025-01997-9 (PMC11963634; doi:10.1186/s13058-025-01997-9)
Supplement: Supplementary file 3 — Supplementary Material 3: Table S2. Descriptive statistics of flow cytometry data (treatment). [file 13058_2025_1997_MOESM3_ESM.xlsx]

## Sheet: Tabelle1
cell population	group	time of assessment	minimum	Q1	median	Q3	maximum	n
T cells CD3+ relative amount of viable cells [%]	pCR	0	23.3	29.2	39.3	45.3	68.6	11
		3	16.3	25.9	34.8	67.2	71.8	9
		6	14.7	20.58	39.5	46.48	76.9	10
		9	20.9	25.98	41.2	47.15	67.8	10
		12	10.2	19.3	26	50.65	64.6	9
	non-pCR	0	18.5	38	54.3	60.75	64.2	18
		3	14.8	34.3	39.9	59.4	65.4	17
		6	1.9	38.75	48.35	56.7	74.4	22
		9	15	35.8	53.2	57.7	66.8	19
		12	19.3	32.5	39.6	55.7	64.4	15
Th CD3+CD4+ relative amount of CD3+ [%]	pCR	0	41.3	47.5	61.4	69.5	76.1	11
		3	20.7	44.65	51.9	65.35	75.6	9
		6	25.7	39.18	47.75	65.28	73.5	10
		9	41.2	45.85	51.1	64.73	82.7	10
		12	23.2	37.75	48	64.15	65.6	9
	non-pCR	0	42.1	49.18	61.2	72.1	84.1	18
		3	24.5	39.35	54.9	62.25	83.9	17
		6	26.6	44.58	53.45	63.1	78.7	22
		9	19	39.7	53.5	62.6	79.4	19
		12	16.7	39.1	55	64.7	79.7	15
CTL CD3+CD8+ relative amount of CD3+ [%]	pCR	0	13.9	17.2	21.8	27	37.4	11
		3	19.8	20	23.9	38.75	60.6	9
		6	20.1	20.7	26.1	35.38	46.6	10
		9	13.3	19.4	29.05	36.23	42.6	10
		12	18.6	22.45	29.2	34.65	53.3	9
	non-pCR	0	6.37	18.15	24.95	37.38	44.2	18
		3	13.5	20.85	27.3	40.95	53.4	17
		6	0.65	21.18	29.55	37.93	44	22
		9	13.7	25.8	27.9	45.3	57.8	19
		12	6.1	24.5	32.3	43.3	58.4	15
cell population	group	time of assessment	minimum	Q1	median	Q3	maximum	n
naive effector Th CD3+CD4+CD45RO-CD62L- relative amount of CD3+CD4+ [%]	pCR	0	9.98	18.4	33.7	39	53.8	11
		3	3.16	5.77	13.6	29.4	38	9
		6	3.91	5.205	9.615	15.13	36	10
		9	1.05	3.93	12.29	20.73	23.2	10
		12	1.57	4.325	8.25	13.8	27.2	9
	non-pCR	0	5.26	19.3	27.2	31.43	60.1	18
		3	2.88	9.63	18.5	34.8	51.5	17
		6	2.25	11.3	17.55	27.1	39.2	22
		9	1.97	7.88	12.7	18.3	41.7	19
		12	1.4	8.23	13.6	23	31.7	15
memory effector Th CD3+CD4+CD45RO+CD62L- relative amount of CD3+CD4+ [%]	pCR	0	6.3	25.1	31.9	47.5	74.4	11
		3	5.61	33.45	39.2	58.1	74.8	9
		6	6.08	38.45	60.7	66.58	77.8	10
		9	30.3	43.2	52.7	68.7	81.6	10
		12	28.8	36.25	55.5	65.15	71.5	9
	non-pCR	0	21.7	30.88	41.75	55.35	63.3	18
		3	31.3	37.65	43.1	50.45	64.5	17
		6	3.44	46.25	52.3	61.3	70.7	22
		9	33.5	52.4	58.5	72.8	79.7	19
		12	33.9	42.5	51	58.7	78.1	15
naive central Th CD3+CD4+CD45RO-CD62L+ relative amount of CD3+CD4+ [%]	pCR	0	2.38	10.6	13.7	22.9	29.4	11
		3	0.72	3.73	10.6	17.05	35.4	9
		6	0.33	2.26	3.945	11.15	28.9	10
		9	0.29	1.395	5.265	12.25	26.7	10
		12	0.64	2.67	4.49	14.15	19.8	9
	non-pCR	0	1.14	3.643	9.16	19.65	31.5	18
		3	1.42	4.02	7.13	12.3	19.8	17
		6	1.34	2.26	3.81	10.35	45.5	22
		9	0.51	1.17	2.08	8.2	16.7	19
		12	0.47	2.15	4.27	15	18.6	15
memory central Th CD3+CD4+CD45RO+CD62L+ relative amount of CD3+CD4+ [%]	pCR	0	3.48	7.99	16.95	21.25	26.5	11
		3	8.73	11.6	26.1	33.85	58.6	9
		6	15.4	18.23	25.3	29.45	34.9	10
		9	6.66	13.78	26.65	40.48	59	10
		12	14.6	19.35	31.7	40.4	48.5	9
	non-pCR	0	3.48	10.03	15.8	20.4	58.7	18
		3	4.35	14.75	23.6	35.25	52.6	17
		6	3.87	16.08	20.9	29.05	45.4	22
		9	2.49	9.74	19.9	28.5	41.2	19
		12	7.84	15	21	39.5	49.5	15
cell population	group	time of assessment	minimum	Q1	median	Q3	maximum	n
naive effector CTL CD3+CD8+CD45RO-CD62L- relative amount of CD3+CD4+ [%]	pCR	0	30.7	31.5	53.9	64.6	76.4	11
		3	26	27.15	39.7	60.7	65.8	9
		6	20.1	24.38	33.95	50.63	73.2	10
		9	19	25.9	33.45	54.9	66.3	10
		12	19.8	25.05	37.9	42.6	60.9	9
	non-pCR	0	32.5	42.3	52.25	59.05	65.9	18
		3	22.5	32.1	54	70.7	79.4	17
		6	26.7	36.43	46.15	56.18	74.2	22
		9	20.5	33.3	43	64.7	82.2	19
		12	22.1	45.5	48.9	56.3	77.2	15
memory effector CTL CD3+CD8+CD45RO+CD62L- relative amount of CD3+CD8+ [%]	pCR	0	16.4	18.4	28.5	39.7	63.4	11
		3	5.61	33.45	39.2	58.1	74.8	9
		6	14.7	32	43.8	53.63	70.5	10
		9	10.2	26.78	41.4	53.08	69.3	10
		12	11.7	29.05	44.7	55.6	69.6	9
	non-pCR	0	12.8	24.93	31.85	37.83	45.5	18
		3	13.5	18.75	26.5	33.95	54.1	17
		6	14.3	24.9	30.95	42.1	61.3	22
		9	13.3	27.6	35.8	51.4	64.1	19
		12	15.4	27.3	36.1	41.2	57.8	15
naive central CTL CD3+CD8+CD45RO-CD62L+ relative amount of CD3+CD8+ [%]	pCR	0	1.6	5.18	12.4	19.4	21.8	11
		3	1.2	5.61	12.9	27.85	34	9
		6	0	1.878	6.375	15.63	44.6	10
		9	2.42	2.89	8.22	20.3	30.1	10
		12	3.04	4.39	9.55	16.35	33.9	9
	non-pCR	0	0	4.998	12	19.48	29.1	18
		3	2.68	4.755	11.8	19.9	31.8	17
		6	1.33	3.678	9.875	17.6	50	22
		9	1.05	2.12	6.65	14.4	28.4	19
		12	0	3.01	6.58	12.5	24.5	15
memory central CTL CD3+CD8+CD45RO+CD62L+ relative amount of CD3+CD8+ [%]	pCR	0	0.52	2.14	4.3	5.98	14.1	11
		3	0.89	3.05	4.82	15.1	18.7	9
		6	2.24	3.178	5.615	9.41	21.7	10
		9	1.31	3.215	5.69	15.15	23.3	10
		12	2.48	3.61	7.23	15.3	18.7	9
	non-pCR	0	0	2.708	4.07	5.363	14	18
		3	0.68	2.12	4.84	12.35	20.9	17
		6	2.32	3.095	4.745	9.913	17	22
		9	0	2.51	3.73	7.37	21.4	19
		12	2.25	3.12	5.42	8.37	15.5	15
thymus negative Th CD3+CD4+CD45RO-CD31- relative amount of CD3+CD4+ [%]	pCR	0	2.89	6.26	12.9	18.6	34.2	11
		3	1.33	4.12	6.99	11.8	25.2	9
		6	1.38	2.14	4.8	7.183	24.1	10
		9	0.43	1.333	5.735	8.808	20.2	10
		12	0.87	1.56	4.67	6.67	23.5	9
	non-pCR	0	2.83	9.243	13.1	18.2	22.5	18
		3	1.58	6.645	9.12	14.65	36.3	17
		6	1.92	5.328	8.09	11.63	17	22
		9	1.55	2.95	7.05	11.2	21.1	19
		12	0.85	4.1	7.06	13.4	16.2	15
thymus positive Th CD3+CD4+CD45RO-CD31+ relative amount of CD3+CD4+ [%]	pCR	0	6.06	25	33.4	48.8	61.4	11
		3	2.42	6.975	17.5	34.35	46.4	9
		6	2.7	4.995	13.45	20.83	32.4	10
		9	1.16	3.488	12.5	20.38	26.6	10
		12	1.26	5.145	12	17.5	22.9	9
	non-pCR	0	5.23	18.03	21.55	40.28	45.9	18
		3	2.62	11.7	18.1	22.75	42.6	17
		6	1.7	8.365	14.15	23.33	49.4	22
		9	2.24	7.15	11.8	16.6	23.5	19
		12	1.69	8.58	12.4	17.5	36.4	15
Th1 CD3+CD4+CD183+CD196+ relative amount of CD3+CD4+ [%]	pCR	0	0.44	0.57	1.7	3.24	5.78	11
		3	0	0.47	1.16	2.545	5.26	9
		6	0.16	0.565	2.475	3.623	4.09	10
		9	0.1	0.23	2.05	3.28	4.1	11
		12	0.24	0.575	1.38	1.935	4.22	9
	non-pCR	0	0.16	0.5575	1.805	3.045	7.06	18
		3	0.1	0.355	1.62	3.255	4.39	17
		6	0.17	0.53	2.89	4.04	6.07	19
		9	0.15	0.79	2.08	3.92	7.53	19
		12	0.02	0.235	0.865	3.973	7.33	16
naive Th1 CD3+CD4+CD183+CD196+CD45RO- relative amount of CD3+CD4+CD183+CD196+ [%]	pCR	0	22.8	27.9	40.7	47.9	54.2	11
		3	0	14.1	44.7	51.35	59	9
		6	16.7	19.78	31.1	34.58	48.4	10
		9	8.14	14.8	31.6	33.7	42.5	11
		12	11	14.2	21.7	32.95	55.1	9
	non-pCR	0	15.8	24.3	28.5	40.08	66.3	18
		3	6.01	20.7	30.9	49.6	56	17
		6	8.51	22.4	28.3	36.4	63.1	19
		9	13.7	22.4	27.4	36	56.9	19
		12	21.9	25.98	30.25	39.18	50	16
memory Th1 CD3+CD4+CD183+CD196+CD45RO+ relative amount of CD3+CD4+CD183+CD196+ [%]	pCR	0	45.8	52.1	59.3	72.1	77.2	11
		3	0	42	55.2	76.7	89	9
		6	51.6	65.43	68.9	80.23	83.3	10
		9	57.5	66.3	68.4	85.2	91.9	11
		12	44.9	67.05	78.3	85.8	89	9
	non-pCR	0	33.7	59.93	71.5	75.7	84.2	18
		3	44	50.4	69.1	79.3	94	17
		6	36.9	63.6	71.7	77.6	91.5	19
		9	43.1	64	72.6	77.6	86.3	19
		12	50	60.83	69.75	74.03	78.1	16
Th2 CD3+CD4+CD194+CD294+ relative amount of CD3+CD4+ [%]	pCR	0	0.17	0.37	0.93	2.88	72.9	11
		3	0.15	0.285	0.81	3.815	32.4	9
		6	0.37	0.65	1.185	2.283	74	10
		9	0.36	0.73	1.24	2.92	72.6	11
		12	0.5	0.68	1.4	3.125	77.7	9
	non-pCR	0	0.1	0.44	1.075	4.14	8.45	18
		3	0.062	0.225	1.13	4.08	8.61	17
		6	0.06	0.6	1.33	3.76	12.5	19
		9	0.27	0.86	1.71	4.92	8.72	19
		12	0.072	0.4425	2.99	6.435	8.6	16
naive Th2 CD3+CD4+CD194+CD294+CD45RO- relative amount of CD3+CD4+CD194+CD294+ [%]	pCR	0	7.81	17.3	30.3	44.2	54.8	11
		3	5.77	8.98	22.3	40.95	63.6	9
		6	3.63	4.263	11.75	23.1	33.3	10
		9	2.56	8	12.3	19.2	26.3	11
		12	2.11	4.325	11.6	14.5	30.5	9
	non-pCR	0	6.07	14.1	18.4	27.65	43.8	18
		3	0	5.79	12.7	22.4	65.5	17
		6	2.47	6.15	14	26.5	63.1	19
		9	3.8	5.25	8.02	12.3	54	19
		12	1.76	4.368	11.25	17.08	44.8	16
memory Th2 CD3+CD4+CD194+CD294+CD45RO+ relative amount of CD3+CD4+CD194+CD294+ [%]	pCR	0	45.2	55.8	69.7	82.7	92.2	11
		3	36.4	59.05	77.7	91	94.2	9
		6	66.7	76.9	88.25	95.78	96.4	10
		9	73.7	80.8	87.7	92	97.4	11
		12	69.5	85.5	88.4	95.65	97.9	9
	non-pCR	0	56.2	72.35	81.6	85.9	93.9	18
		3	34.5	77.6	87.3	92.9	99.1	17
		6	36.9	73.5	86	93.8	97.5	19
		9	46	87.7	92	94.7	96.2	19
		12	55.2	82.93	88.75	95.65	98.2	16
Treg CD3+CD4+CD25+CD127- relative amount of CD3+CD4+ [%]	pCR	0	1.73	2.67	3.97	7.62	22.4	11
		3	2.84	4.445	5.84	8.715	22.6	9
		6	2.59	4.295	4.835	8.048	10.3	10
		9	3.88	4.43	5.05	9.38	10.4	11
		12	3.03	4.06	6.06	9.875	11.3	9
	non-pCR	0	1.5	3.695	4.565	5.913	51.8	18
		3	2.19	3.475	4.19	5.155	25.6	17
		6	1.79	4.51	5.52	7.51	53.6	19
		9	2.22	3.8	6.46	8.09	33.1	19
		12	2.43	4.745	5.965	7.45	12.6	16
Th1 / Th2 ratio	pCR	0	0.007819	1.207	1.378	3.789	5.41	11
		3	0	0.9562	1.525	2.828	6.933	9
		6	0.002162	0.5152	1.861	3.443	4.392	10
		9	0.001377	0.4435	1.209	2.421	3.868	11
		12	0.003089	0.4111	0.9571	2.232	3.057	9
	non-pCR	0	0.2759	0.7096	0.9663	2.149	6.2	18
		3	0.0302	0.4625	1.214	4.294	7.864	17
		6	0.09481	0.6165	1.594	2.691	4.667	19
		9	0.08865	0.4498	0.7213	1.641	4.947	19
		12	0.02786	0.1864	0.6582	1.703	12.69	16
Th / Treg ratio	pCR	0	2.99	6.56	14.64	21.32	36.18	11
		3	2.05	7.155	10.82	14.6	16.49	8
		6	5.21	6.005	9.16	13.38	16.88	10
		9	3.96	8.508	10.49	13.08	14.58	10
		12	2.54	4.34	7.28	13.6	21.65	9
	non-pCR	0	1.18	7.48	12.21	17.5	47.47	17
		3	2.14	7.93	11.9	14.65	36.48	17
		6	1.18	5.64	8.8	13.88	38.44	19
		9	1.8	5.89	8.515	11.92	22.95	18
		12	1.5	5.99	8.52	12.59	28.46	15
CTL / Treg ratio	pCR	0	0.66	1.25	2	3.75	9.83	11
		3	1.26	1.583	2.185	6.418	29.57	8
		6	1.61	1.645	2.805	4.718	8.73	10
		9	1.12	1.513	2.5	4.583	10.75	10
		12	2.07	3.02	4.82	6.965	9.57	9
	non-pCR	0	0.51	0.945	2.46	3.64	17.18	17
		3	0.37	1.66	2.11	4.31	14.92	17
		6	0.53	1.82	4.05	5.97	13.26	19
		9	0.6	2.283	4.155	6.173	16.11	18
		12	0.77	4.75	5.37	7.18	21.19	15
