# Supplementary material for: Dynamics of T cell subpopulations and plasma cytokines during the first year of antineoplastic therapy in patients with breast cancer: the BEGYN-1 study
Source: Breast Cancer Res. 2025 Apr 1;27:50. doi: 10.1186/s13058-025-01997-9 (PMC11963634; doi:10.1186/s13058-025-01997-9)
Supplement: Supplementary file 4 — Supplementary Material 4: Table S3. Descriptive statistics of multiplex immunoassay data (treatment). [file 13058_2025_1997_MOESM4_ESM.xlsx]

## Sheet: Tabelle1
cytokine	group	time of assessment	minimum	Q1	median	Q3	maximum	n
IL-4 [pg/ml]	all	0	2.01	21.0475	34.92	57.395	1327.68	86
		3	0.12	17.59	34.15	81.435	845.59	77
		6	0.12	20.9	42.115	67.5425	1579.89	80
		9	1.88	18.5	42.71	89.87	1672.32	87
		12	1.19	23.38	38.065	65.3275	1714.91	82
	CHT	0	7.97	20.16	31.56	67.32	1327.68	51
		3	0.12	14.4775	33.92	81.1575	845.59	48
		6	0.12	20.195	37.24	78.22	1579.89	45
		9	1.88	15.8925	37.47	98.8175	1672.32	50
		12	5.95	22.7825	30.005	58.265	1714.91	46
	NCHT	0	2.01	25.63	36.01	56.72	628.89	35
		3	1.65	21.34	34.15	82.54	588.57	29
		6	1.04	24.53	47.36	64.04	594.38	35
		9	3	26.06	42.94	92.475	704.16	37
		12	1.19	27.265	44.055	73	607.82	36
IL-7 [pg/ml]	all	0	1.88	6.31	9.35	12.1	20.47	86
		3	1.62	5.543	8.52	10.93	23.92	77
		6	1.83	5.683	8.485	11.41	25.93	80
		9	1.15	5.2	8.07	11.19	24.87	87
		12	1.63	5.54	8.69	11.17	67.65	82
	CHT	0	1.94	6.05	8.96	12.83	20.47	51
		3	1.65	5.2225	7.735	10.7475	23.92	48
		6	2.07	5.125	6.99	10.7	25.93	45
		9	1.15	4.83	7.42	10.09	24.87	50
		12	1.87	5.3675	8.13	9.1725	20.08	46
	NCHT	0	1.88	6.31	9.65	11.94	19	35
		3	1.62	6.625	9.94	11.025	21.72	29
		6	1.83	6.93	9.55	11.56	20.48	35
		9	1.98	5.705	10.57	12.23	20.51	37
		12	1.63	5.6275	9.935	12.825	67.65	36
IL-8 [pg/ml]	all	0	0.13	1.84	3.225	6.14	80.82	86
		3	0.13	2.5	3.61	8.44	75.25	77
		6	0.13	2.483	3.885	8.578	118.1	80
		9	0.13	2.35	3.89	12.03	157.9	87
		12	0.41	2.29	3.34	8.7	189.4	82
	CHT	0	0.13	1.84	3.56	7.31	80.82	51
		3	0.13	2.48	3.355	8.5825	73.67	48
		6	0.13	2.615	4.05	10.58	118.06	45
		9	0.13	2.35	4.1	11.6925	157.91	50
		12	0.87	2.2625	3.68	7.575	189.4	46
	NCHT	0	0.35	1.71	3.17	6.14	66.93	35
		3	0.13	2.435	4.22	6.955	75.25	29
		6	0.61	1.99	3.72	7.35	102.67	35
		9	0.38	2.595	3.8	13.295	137.58	37
		12	0.41	2.3425	3.23	10.8625	141.66	36
IL-10 [pg/ml]	all	0	1.72	11.94	20.47	31.46	222.9	86
		3	1.59	10.22	22.69	41.16	144.2	77
		6	3.03	11.64	23.16	37.96	262	80
		9	0.56	12.21	24.14	39.99	274.7	87
		12	1.78	11.25	22.44	35.55	457.3	82
	CHT	0	4.42	11.07	20.02	34.99	222.9	51
		3	1.79	9.3425	22.095	42.1925	144.24	48
		6	3.03	11.34	24.05	34.135	261.97	45
		9	3.06	11.2125	20.445	51.4075	274.68	50
		12	3.32	10.345	18.155	31.8475	242.76	46
	NCHT	0	1.72	11.94	23.46	30.18	116.45	35
		3	1.59	10.82	23.12	39.35	101.33	29
		6	3.13	12.89	21.01	44.3	95.93	35
		9	0.56	12.93	27.97	36.995	118.84	37
		12	1.78	14.21	26.735	40.9475	457.25	36
IL-12(p70) [pg/ml]	all	0	1.09	3.36	5.025	8.16	16.97	86
		3	0.65	2.735	5.03	7.353	19.17	77
		6	1.07	2.87	4.885	7.278	15.03	80
		9	0.38	2.96	4.56	7.66	21.64	87
		12	0.87	3.31	4.485	7.14	118.1	82
	CHT	0	1.22	3.22	5.04	8.33	16.97	51
		3	0.65	2.4725	4.91	7.225	13.57	48
		6	1.07	2.665	4.8	6.545	15.03	45
		9	0.38	2.6375	4.02	6.565	11.89	50
		12	0.9	3.165	4.015	5.7425	31.33	46
	NCHT	0	1.09	3.55	4.9	7.81	13.2	35
		3	1.19	3.455	5.63	8.115	19.17	29
		6	1.15	3.36	6.45	8.28	11.79	35
		9	1.16	3.125	4.95	8.255	21.64	37
		12	0.87	3.4525	5.64	7.915	118.11	36
IFN-γ [pg/ml]	all	0	2.62	13.86	21.7	32.5	74.54	86
		3	2.05	11.12	20.39	30.77	57.28	77
		6	2.67	12.24	19.16	28.25	56.62	80
		9	2.01	12.69	19.14	29.38	49.34	87
		12	2.04	12.06	20.55	28.78	46.85	82
	CHT	0	4.96	13.31	23.01	34.41	74.54	51
		3	2.05	9.04	18.015	29.3	57.28	48
		6	4.26	10.83	18	27.535	48.36	45
		9	2.01	10.605	19.79	29.69	49.34	50
		12	2.79	11.8575	20.36	27.4925	46.85	46
	NCHT	0	2.62	14.15	21.45	29.5	49.79	35
		3	4.34	14.305	22.05	31.45	49.55	29
		6	2.67	14.69	19.69	29.48	56.62	35
		9	2.53	14.245	18.09	29.09	44.8	37
		12	2.04	12.7875	21.37	30.385	44.64	36
TNF [pg/ml]	all	0	2.86	6.35	8.375	11.27	18.08	86
		3	1.29	7.258	8.78	11.32	22.42	77
		6	2.83	6.613	9.21	11.95	21.23	80
		9	1.54	6.48	8.91	10.94	20.36	87
		12	2.43	6.4	8.57	11.09	18.9	82
	CHT	0	2.86	6.82	8.98	11.7	16.55	51
		3	3.2	7.5975	9.67	12	22.42	48
		6	2.83	6.79	9.88	12.315	21.21	45
		9	2.25	6.545	8.995	11.265	20.36	50
		12	2.43	6.245	8.5	10.2675	18.9	46
	NCHT	0	4.21	6.08	7.96	9.93	18.08	35
		3	1.29	6.385	7.66	9.885	14.25	29
		6	3.61	6.49	7.71	10.74	21.23	35
		9	1.54	6.24	8.87	10.69	19.68	37
		12	3.37	6.4625	9.36	11.9975	18.18	36
