# Supplementary material for: Dynamics of T cell subpopulations and plasma cytokines during the first year of antineoplastic therapy in patients with breast cancer: the BEGYN-1 study
Source: Breast Cancer Res. 2025 Apr 1;27:50. doi: 10.1186/s13058-025-01997-9 (PMC11963634; doi:10.1186/s13058-025-01997-9)
Supplement: Supplementary file 5 — Supplementary Material 5: Table S4: Patient undergoing neoadjuvant chemotherapy characteristics. [file 13058_2025_1997_MOESM5_ESM.xlsx]

## Sheet: Tabelle1
		all patients undergoing neoadjuvant chemotherapy		pCR		non-pCR		p-value
Age (median, min/max)		55.0 (27 / 75 years)		56.0 (27 / 58 years)		55.0 (33 / 75 years)
		n	percentage	n	percentage	n	percentage	-
Total		34	1	12	0.352941	22	0.647059
Tumor entity	NST	29	0.852941	11	0.916667	18	0.818182	0.588#
	invasiv lobular	2	0.0588235	1	0.0833333	1	0.0454545
	others	3	0.0882353	0	0	3	0.136364
cT	cT0*	0	0	0	0	0	0	0.635#
	cT1	13	0.382353	5	0.416667	8	0.363636
	cT2	18	0.529412	6	0.5	12	0.545455
	cT3	1	0.0294118	1	0.0833333	0	0
	cT4	2	0.0588235	0	0	2	0.0909091
cN	cN0	20	0.588235	8	0.666667	12	0.545455	0.489‡
	cN+	14	0.411765	4	0.333333	10	0.454545
M	M0	34	1	12	1	22	1	-
Grading	G1	0	0	0	0	0	0	>0.999
	G2	11	0.323529	4	0.333333	7	0.318182
	G3	23	0.676471	8	0.666667	15	0.681818
Receptor	Luminal A	0	0	0	0	0	0	0.005#
	Luminal B	9	0.264706	1	0.0833333	9	0.409091
	Her2 positive	17	0.5	10	0.833333	7	0.318182
	Triple negative	8	0.235294	2	0.166667	6	0.272727
