# Supplementary material for: Dynamics of T cell subpopulations and plasma cytokines during the first year of antineoplastic therapy in patients with breast cancer: the BEGYN-1 study
Source: Breast Cancer Res. 2025 Apr 1;27:50. doi: 10.1186/s13058-025-01997-9 (PMC11963634; doi:10.1186/s13058-025-01997-9)
Supplement: Supplementary file 6 — Supplementary Material 6: Table S5. Descriptive statistics of flow cytometry data (outcome). [file 13058_2025_1997_MOESM6_ESM.xlsx]

## Sheet: Tabelle1
cell population	group	time of assessment	minimum	Q1	median	Q3	maximum	n
T cells CD3+ relative amount of viable cells [%]	all	0	3.55	32.1	44.6	56.7	70.8	76
		3	5.45	33.6	40.3	56.4	75.9	72
		6	1.9	27.5	43.3	52.8	76.9	80
		9	7.9	30.2	42.1	54.65	78.2	83
		12	5.68	24.95	34.35	49.275	80.9	74
	CHT	0	18.5	36.3	46.4	56.8	70.1	48
		3	5.45	34.8	40.7	60.7	75.9	44
		6	1.9	29.25	44.2	53.025	76.9	43
		9	15	33.4	45.4	56.25	67.8	46
		12	10.2	24.95	37.1	52.425	65.7	42
	NCHT	0	3.55	30.55	42.2	52.475	70.8	28
		3	6.98	25.625	39.15	53.075	75.9	28
		6	4.96	27.1	39.6	52.7	76.3	37
		9	7.9	28.2	37.2	48.45	78.2	37
		12	5.68	23.25	33.3	46.075	80.9	32
Th CD3+CD4+ relative amount of CD3+ [%]	all	0	8.72	51.1	62.6	73.6	92.3	76
		3	20.7	44.6	56	70.1	90.4	72
		6	25.7	45.2	60.4	68.8	92.1	80
		9	14.6	47.525	57.1	67.5	90.9	83
		12	15.3	44.1	55.25	65.675	89.4	74
	CHT	0	38.9	50.5	61.2	71.2	85	48
		3	20.7	44.6	53.6	63.6	83.9	44
		6	25.7	42.525	56.15	63.85	87.6	43
		9	14.6	45.15	53.1	64.35	85.4	46
		12	15.3	38.5	53.55	63.625	79.7	42
	NCHT	0	8.72	52.55	66.7	75.775	92.3	28
		3	31	45.75	69.15	75.6	90.4	28
		6	30.6	48.3	64.9	72	92.1	37
		9	34.7	50.2	63.6	70.55	90.9	37
		12	25.2	49.9	63.5	68.15	89.4	32
CTL CD3+CD8+ relative amount of CD3+ [%]	all	0	0.00569	16.4	22.8	31.1	53.1	76
		3	0.019	18.5	23.4	32.2	60.6	72
		6	0.014	17.5	23.5	34.3	51.8	80
		9	0.00689	18	25.7	32.575	78.4	83
		12	0.00887	18.975	28.6	37.275	69.3	74
	CHT	0	3.72	15.5	24.5	30.6	52.8	48
		3	5.6	20	24.9	37.6	60.6	44
		6	0.65	20.65	27.1	35.175	51.8	43
		9	9.07	20.25	27.9	38.6	78.4	46
		12	6.1	23.525	30.1	39.875	69.3	42
	NCHT	0	0.00569	16.65	19.8	31.1	53.1	28
		3	0.019	13.45	19.2	28.625	50	28
		6	0.014	15.2	21.7	33.55	41.7	37
		9	0.00689	14.65	20.2	30.15	46.2	37
		12	0.00887	16.65	21.85	33.25	52.1	32
cell population	group	time of assessment	minimum	Q1	median	Q3	maximum	n
naive effector Th CD3+CD4+CD45RO-CD62L- relative amount of CD3+CD4+ [%]	all	0	5.26	19.8	27	37.8	88.1	76
		3	2.88	12.3	20.9	33.8	61.6	72
		6	2.25	11.5	17.9	27.4	61.6	80
		9	1.05	8.37	15.45	22.825	62.4	83
		12	1.4	8.7825	15.15	23.325	55.6	74
	CHT	0	5.26	19.5	27	37	60.1	48
		3	2.88	10.4	21.4	35	51.5	44
		6	2.25	9.005	16.35	27.1	61.6	43
		9	1.05	5.555	14.8	20.15	56.1	46
		12	1.4	7.4475	12.3	23.325	39.3	42
	NCHT	0	8.46	20.7	28.1	41.55	88.1	28
		3	8.86	14.25	20.6	27.9	61.6	28
		6	6.36	15.7	18.7	28.1	58	37
		9	3.37	11.85	15.9	26.3	62.4	37
		12	6.95	10.1	16.8	23.525	55.6	32
memory effector Th CD3+CD4+CD45RO+CD62L- relative amount of CD3+CD4+ [%]	all	0	6.3	26.7	38.5	49.5	74.4	76
		3	5.61	33.8	43.1	53	74.8	72
		6	3.44	38.4	51.5	61.3	77.8	80
		9	20.1	40.25	52.3	60.775	88.4	83
		12	19	35.525	50.8	61.05	83.5	74
	CHT	0	6.3	25.9	37.4	50.5	74.4	48
		3	5.61	34.2	43.1	52.5	74.8	44
		6	3.44	38.075	52.3	62.225	77.8	43
		9	29.4	45.3	54	67.1	81.6	46
		12	26.2	37.75	51.45	60.2	83.5	42
	NCHT	0	7.69	28.2	39.9	47.775	64.3	28
		3	16	33.1	45.45	53.2	68.8	28
		6	18.2	38.7	49.4	59.25	70.1	37
		9	20.1	38.2	47.5	57.1	88.4	37
		12	19	32.55	46.85	61.55	78.3	32
naive central Th CD3+CD4+CD45RO-CD62L+ relative amount of CD3+CD4+ [%]	all	0	1.04	4.97	12.4	21.2	48.9	76
		3	0.72	4.27	8.82	14.6	38.8	72
		6	0.33	3.12	5.63	13.1	45.5	80
		9	0.29	2.015	5.9	11.425	30.1	83
		12	0.47	2.6175	6.42	14.925	38.2	74
	CHT	0	1.14	6.71	12.2	21.9	45.4	48
		3	0.72	4.08	9.86	13.7	35.4	44
		6	0.33	2.2975	4.345	10.75	45.5	43
		9	0.29	1.62	5.18	8.865	26.7	46
		12	0.47	2.2025	5.835	12.325	34.7	42
	NCHT	0	1.04	4.06	13	21	48.9	28
		3	0.9	4.835	7.975	17.675	38.8	28
		6	1.28	3.52	6.19	14.45	34.2	37
		9	0.51	4.05	8.83	15.85	30.1	37
		12	0.75	2.9325	7.13	18.075	38.2	32
memory central Th CD3+CD4+CD45RO+CD62L+ relative amount of CD3+CD4+ [%]	all	0	0.77	9.08	14	20.4	58.7	76
		3	1.99	13.5	21	28	58.6	72
		6	2.71	14.4	18.9	27.5	62.1	80
		9	0.46	16.6	22.35	31.775	63.5	83
		12	7.81	15.725	22.95	34.65	58.6	74
	CHT	0	3.48	9.53	14.3	20.4	58.7	48
		3	3.02	13.1	19.2	33.8	58.6	44
		6	2.78	15.35	20.9	28.675	62.1	43
		9	2.49	14.5	22.2	34.85	63.5	46
		12	7.81	15.375	23.7	34.875	58.6	42
	NCHT	0	0.77	8.6075	13.65	20.625	42.1	28
		3	1.99	17.65	21.15	25.7	39.7	28
		6	2.71	13.3	18.3	25.65	35.5	37
		9	0.46	16.85	22.8	30.5	39.6	37
		12	8.74	16.2	22.6	34.075	48.4	32
naive effector CTL CD3+CD8+CD45RO-CD62L- relative amount of CD3+CD4+ [%]	all	0	18	34.4	45.6	57.8	100	76
		3	18.8	29.6	43.6	60.6	79.4	72
		6	17.7	31.5	42.8	54.6	74.2	80
		9	15	28.35	40.4	52.475	100	83
		12	13	29.425	41.8	53.575	86.1	74
	CHT	0	23.4	35.3	46.9	57.8	76.4	48
		3	22.5	29.7	45.1	63.9	79.4	44
		6	20.1	33.775	42.8	55	74.2	43
		9	15.5	28.55	37.1	52.65	82.2	46
		12	19.8	30.675	41.8	54.475	86.1	42
	NCHT	0	18	33.875	45.45	65.025	100	28
		3	18.8	29.525	41.3	50.875	67.3	28
		6	17.7	30.55	42.8	53.6	67.1	37
		9	15	27.75	42	52.25	100	37
		12	13	26.575	41.4	50.25	71.4	32
memory effector CTL CD3+CD8+CD45RO+CD62L- relative amount of CD3+CD8+ [%]	all	0	0	22.6	33.7	43.5	67.1	76
		3	13.5	24.2	31.2	42.9	66.6	72
		6	13.1	28	36.5	46	70.5	80
		9	0	27.6	38.1	50.175	69.3	83
		12	11	27.55	39.45	49.675	69.6	74
	CHT	0	10.4	24.1	33.2	39.5	67.1	48
		3	13.5	19	27.3	41.4	64.3	44
		6	13.1	24	32.85	44.575	70.5	43
		9	10.2	25.2	38.1	51.95	69.3	46
		12	11	25.875	38.4	50.825	69.6	42
	NCHT	0	0	20.625	35.95	47.125	65.3	28
		3	14.2	30.9	38.6	47	66.6	28
		6	15	30.35	39.7	50.4	62.6	37
		9	0	30.55	39	48.5	62.4	37
		12	16.8	31.025	40.6	48.725	65	76
naive central CTL CD3+CD8+CD45RO-CD62L+ relative amount of CD3+CD8+ [%]	all	0	0	4.21	11.3	19.1	55.4	76
		3	0	4.37	10.6	19.8	56.6	72
		6	0	3.68	8.75	16.8	53.4	80
		9	0	3.835	9.845	15.55	36.5	83
		12	0	3.2	8.545	15.8	45	74
	CHT	0	0	5.18	12.5	19.4	55.4	48
		3	1.2	5.14	11.1	20.6	56.6	44
		6	0	3.6775	9.305	19.825	53.4	43
		9	0	3.36	9.53	19.15	36.5	46
		12	0	3.175	7.55	13.85	36.6	42
	NCHT	0	0	3.04	7.84	15.65	41.1	28
		3	0	3.53	9.745	17	33.1	28
		6	0	3.55	8.49	16.45	42	37
		9	0	4.255	9.92	15.25	30.1	37
		12	0	3.2175	9.445	17.875	45	32
memory central CTL CD3+CD8+CD45RO+CD62L+ relative amount of CD3+CD8+ [%]	all	0	0	2.81	4.3	7.3	20.2	76
		3	0	3.21	5.06	9.99	20.9	72
		6	0	3.85	6.06	9.76	22.6	80
		9	0	3.5725	7.285	12	25.7	83
		12	0	4.43	6.745	11.725	21.3	74
	CHT	0	0	2.81	4.3	5.98	20.2	48
		3	0.68	2.22	4.51	10	20.9	44
		6	1.01	3.3875	4.745	9.0975	21.7	43
		9	0	3.13	5.29	9.6	25.7	46
		12	0.91	3.42	5.955	8.395	21.1	42
	NCHT	0	0	2.42	4.455	8.5775	17.3	28
		3	0	4.3425	6.465	9.9725	18.8	28
		6	0	4.505	6.47	10.25	22.6	37
		9	0	4.565	8.13	13.9	21.9	37
		12	0	4.575	8.015	12.85	21.3	32
thymus negative Th CD3+CD4+CD45RO-CD31- relative amount of CD3+CD4+ [%]	all	0	0.18	9.41	14.7	20	39.3	76
		3	1.33	6.71	11.6	16.6	36.3	72
		6	1.18	5.36	10.5	14.6	38.3	80
		9	0.39	3.7275	8.24	13.375	40.3	83
		12	0.85	4.0225	8.35	13.825	34.9	74
	CHT	0	2.83	9.85	13.9	19.4	39.3	48
		3	1.33	6.9	10.6	15.5	36.3	44
		6	1.38	5.29	8.15	13.05	24.8	43
		9	0.43	2.81	7.05	10.1	21.5	46
		12	0.85	3.7125	7.585	12.575	23.5	42
	NCHT	0	0.18	7.2475	16	24.525	36.2	28
		3	3.08	4.94	12.1	19.375	35.3	28
		6	1.18	6.365	11.4	15.45	38.3	37
		9	0.39	5.655	11.5	14.7	40.3	37
		12	1.51	4.5175	10.435	14.175	34.9	32
thymus positive Th CD3+CD4+CD45RO-CD31+ relative amount of CD3+CD4+ [%]	all	0	5.23	18.3	25.1	38.9	89.2	76
		3	2.42	13	18.1	28.6	50.4	72
		6	1.7	9.18	16.4	24.3	49.4	80
		9	1.16	7.3375	13.9	19.275	39.6	83
		12	1.26	8.3125	13.5	21.15	39.3	74
	CHT	0	5.23	18.2	26.5	41.5	61.4	48
		3	2.42	13	18.1	27.9	46.4	44
		6	1.7	8.365	14.4	23.325	49.4	43
		9	1.16	5.16	12.1	18.1	39.6	46
		12	1.26	7.7275	12.8	19.325	37.4	42
	NCHT	0	6.77	19.025	24.05	36.65	89.2	28
		3	6.85	12.175	18.25	30.275	50.4	28
		6	5.11	9.325	19.1	26.15	44.1	37
		9	3.94	10.8	16.6	24.5	35.6	37
		12	3.64	8.755	15.65	24.5	39.3	32
Th1 CD3+CD4+CD183+CD196+ relative amount of CD3+CD4+ [%]	all	0	0.14	0.62	1.665	3.195	7.12	74
		3	0	0.54	1.64	2.8275	7.31	72
		6	0	0.785	2.15	3.45	10.3	80
		9	0.1	0.84	2	3.18	21	81
		12	0.019	0.66	1.62	3.35	12.8	75
	CHT	0	0.14	0.6075	1.665	3.195	7.06	46
		3	0	0.465	1.365	2.3775	7.18	44
		6	0.047	0.53	2.16	3.47	6.07	43
		9	0.1	0.62	2.05	3.18	7.53	45
		12	0.019	0.35	1.38	3.1	7.33	43
	NCHT	0	0.15	0.9625	1.69	3.7925	7.12	28
		3	0.14	0.61	1.915	3.9925	7.31	28
		6	0.089	1.28	2.14	3.575	10.3	37
		9	0.16	0.965	1.985	3.385	21	36
		12	0.099	0.7475	1.815	3.425	12.8	32
naive Th1 CD3+CD4+CD183+CD196+CD45RO- relative amount of CD3+CD4+CD183+CD196+ [%]	all	0	10.9	28.075	39.35	48.325	80	74
		3	0	24.825	35.9	46.275	81.2	72
		6	0	23.325	33.4	40.875	78.8	80
		9	7.02	23.55	30.9	39.55	79.1	81
		12	8.33	24.1	28.9	40	100	75
	CHT	0	10.9	26.1	35.35	46.7	68.4	46
		3	0	21.975	37.45	48.875	66	44
		6	8.51	23.1	32.2	38.4	69	43
		9	7.02	22.4	29.4	34.8	68.3	45
		12	11	24.1	29.2	40	100	43
	NCHT	0	20.7	34.525	43.85	52.8	80	28
		3	19.4	30.25	35.7	42.3	81.2	28
		6	13.1	24.95	34.4	43.25	78.8	37
		9	11.9	24.825	33.05	42.05	79.1	36
		12	8.33	24.475	28.7	39.775	71.7	32
memory Th1 CD3+CD4+CD183+CD196+CD45RO+ relative amount of CD3+CD4+CD183+CD196+ [%]	all	0	20	51.675	60.65	71.925	89.1	74
		3	0	51.95	64.05	74.65	94	72
		6	0	58.875	66.35	75.875	91.5	80
		9	20.9	60.45	69.1	76.45	93	81
		12	0	60	71.1	75.9	91.7	75
	CHT	0	31.6	53.3	64.65	73.9	89.1	46
		3	0	51.025	60.95	77.6	94	44
		6	31	61.6	67.8	76.9	91.5	43
		9	31.7	65.2	70.6	77.6	93	45
		12	0	60	70.8	75.9	89	43
	NCHT	0	20	47.2	56.15	65.475	79.3	28
		3	18.8	57.7	64.3	69.75	80.6	28
		6	21.2	56.75	65.6	75.05	86.9	37
		9	20.9	57.95	66.95	75.175	88.1	36
		12	28.3	60.225	71.3	75.525	91.7	32
Th2 CD3+CD4+CD194+CD294+ relative amount of CD3+CD4+ [%]	all	0	0.025	0.405	0.835	2.68	72.9	74
		3	0.058	0.3775	0.905	2.72	32.4	72
		6	0.06	0.5425	1.135	3.05	74	80
		9	0.086	0.605	1.51	3.28	72.6	81
		12	0.066	0.64	1.61	3.96	77.7	75
	CHT	0	0.1	0.405	0.835	2.7525	72.9	46
		3	0.062	0.3025	0.905	2.72	32.4	44
		6	0.06	0.53	1.13	2.99	74	43
		9	0.14	0.74	1.32	3	72.6	45
		12	0.072	0.5	1.74	3.96	77.7	43
	NCHT	0	0.025	0.365	0.835	2.365	18.5	28
		3	0.058	0.39	0.905	3.155	11.8	28
		6	0.11	0.555	1.14	4.285	12.3	37
		9	0.086	0.5125	1.575	4.0425	18.5	36
		12	0.066	0.655	1.26	4.685	9.46	32
naive Th2 CD3+CD4+CD194+CD294+CD45RO- relative amount of CD3+CD4+CD194+CD294+ [%]	all	0	0	11.775	21	30.75	75	74
		3	0	10.3	17.6	26.875	65.5	72
		6	2.06	7.85	14.05	22.625	65.5	80
		9	0	6.555	10.3	19.75	60	81
		12	0	6.54	10.8	17.3	48.6	75
	CHT	0	3.83	14.775	21.4	31.45	54.8	46
		3	0	7.775	17.3	26.875	65.5	44
		6	2.47	7.45	13.8	26.5	65.5	43
		9	0	5.72	9.89	17.65	54	45
		12	0	4.65	11.6	17.3	48.6	43
	NCHT	0	0	11.625	20.75	31.65	75	28
		3	4.82	11.775	17.8	27.1	51.9	28
		6	2.06	8.34	14.4	21.15	42.9	37
		9	3.24	6.96	12.75	21.475	60	36
		12	3.57	8.405	10.65	17.675	30	32
memory Th2 CD3+CD4+CD194+CD294+CD45RO+ relative amount of CD3+CD4+CD194+CD294+ [%]	all	0	25	69.25	79	88.225	100	74
		3	34.5	73.125	82.4	89.5	100	72
		6	34.5	77.375	85.95	92.15	97.9	80
		9	40	80.25	89.7	93.4	100	81
		12	51.4	82.7	89.2	93.5	100	75
	CHT	0	45.2	68.55	78.6	85.225	96.2	46
		3	34.5	73.125	82.7	91.05	100	44
		6	34.5	73.5	86.2	92.5	97.5	43
		9	46	82.35	90.1	94.25	100	45
		12	51.4	82.7	88.4	95.3	100	43
	NCHT	0	25	68.35	79.25	88.375	100	28
		3	48.1	72.9	82.2	88.225	95.2	28
		6	57.1	78.85	85.6	91.65	97.9	37
		9	40	78.525	87.25	93.05	96.8	36
		12	70	82.325	89.35	91.625	96.4	32
Treg CD3+CD4+CD25+CD127- relative amount of CD3+CD4+ [%]	all	0	1.35	3.485	4.26	7.395	53.7	74
		3	1.35	3.5725	4.765	7.2475	39	72
		6	1.21	4.3425	5.625	8.3175	53.6	80
		9	1.6	4.525	6.2	8.07	33.1	81
		12	1.68	4.09	6.03	8.16	27.3	75
	CHT	0	1.5	3.5025	4.22	6.26	51.8	46
		3	2.19	3.5275	4.255	6.41	25.6	44
		6	1.79	4.04	5.39	7.51	53.6	43
		9	2.22	4.51	6	8.035	33.1	45
		12	2.43	4.1	6.02	8.87	13.1	43
	NCHT	0	1.35	3.475	4.915	17.5	53.7	28
		3	1.35	3.5825	6.035	12.625	39	28
		6	1.21	4.395	6.29	11.45	47.6	37
		9	1.6	4.5075	6.46	9.085	29.8	36
		12	1.68	3.735	6.25	8.0475	27.3	32
Th1 / Th2 ratio	all	0	0.00781893	0.837254	1.23467	3.45943	18.4	74
		3	0	0.797079	1.32639	3.34106	7.86364	72
		6	0	0.621497	1.51491	2.44797	29.1818	80
		9	0.00137741	0.531808	1.10588	2.1639	19.6512	81
		12	0.0030888	0.446927	0.94723	1.97826	24.0909	75
	CHT	0	0.00781893	0.867996	1.21645	2.87442	6.75714	46
		3	0	0.740886	1.20815	2.94683	7.86364	44
		6	0.00216216	0.643077	1.61204	2.69072	10.619	43
		9	0.00137741	0.455885	1.2089	2.36872	18.8214	45
		12	0.0030888	0.364431	0.914454	1.84279	12.6875	43
	NCHT	0	0.2	0.797838	1.46755	5.3267	18.4	28
		3	0.24322	0.868994	1.40581	4.02996	7.49057	28
		6	0.104706	0.613062	1.19298	2.35681	29.1818	37
		9	0.172131	0.586905	1.08486	1.86083	19.6512	36
		12	0.1125	0.551523	1.13526	2.15914	24.0909	32
Th / Treg ratio	all	0	0.84	6.48	9.36	14.20	38.44	73
		3	1.8	5.29	8.91	11.49	22.95	69
		6	1.5	5.13	7.86	12.36	28.46	79
		9	0.16	3.75	12.3	18.77	34.69	79
		12	1.7	4.03	10.99	16.34	34.52	74
	CHT	0	1.09	5.4	10.22	14.81	54.38	45
		3	1.16	5.35	10.65	13.52	40.88	42
		6	1.81	7.08	10.06	15.24	38.99	43
		9	0.00	2.4	4.98	7.31	30.37	42
		12	0.01	2.86	5.02	6.95	28.52	42
	NCHT	0	0.00	2.34	4.27	6.99	23.80	28
		3	0.00	2.6	3.9	5.66	26.04	27
		6	0.00	2.55	4.74	7.06	25.11	37
		9	0.49	3.64	5.02	7.31	17.25	36
		12	1.25	3.8	6.03	7.22	24.38	32
CTL / Treg ratio	all	0	0.12	2.97	4.62	7.00	12.89	73
		3	0.84	3.14	4.35	6.51	26.04	69
		6	0.77	2.89	5.03	7.51	25.11	79
		9	0.00	1.67	4.25	7.52	30.37	79
		12	0.01	1.24	3.25	6.2	28.52	74
	CHT	0	0.00	1.66	2.79	7.01	23.80	45
		3	0.00	2.04	3.32	5.25	20.81	42
		6	0.00	2.38	3.89	6.61	18.81	43
		9	0.84	6.48	9.36	14.20	38.44	42
		12	1.8	5.29	8.91	11.49	22.95	42
	NCHT	0	1.5	5.13	7.86	12.36	28.46	28
		3	0.16	3.75	12.3	18.77	34.69	27
		6	1.7	4.03	10.99	16.34	34.52	37
		9	1.09	5.4	10.22	14.81	54.38	36
		12	1.16	5.35	10.65	13.52	40.88	32
