# Supplementary material for: Dynamics of T cell subpopulations and plasma cytokines during the first year of antineoplastic therapy in patients with breast cancer: the BEGYN-1 study
Source: Breast Cancer Res. 2025 Apr 1;27:50. doi: 10.1186/s13058-025-01997-9 (PMC11963634; doi:10.1186/s13058-025-01997-9)
Supplement: Supplementary file 7 — Supplementary Material 7: Table S6. Descriptive statistics of multiplex immunoassay data (outcome). [file 13058_2025_1997_MOESM7_ESM.xlsx]

## Sheet: Tabelle1
cytokine	group	time of assessment	minimum	Q1	median	Q3	maximum	n
IL-4 [pg/ml]	pCR	0	16.37	16.8	31.56	445	1328	11
		3	7.15	17.63	27.33	381.6	845.6	11
		6	4.79	19.89	51.99	374.4	1580	11
		9	4.52	12.24	28.07	387.8	1672	12
		12	8.57	20.21	23.39	219.8	1666	11
	non-pCR	0	12.04	20.22	37.85	87.99	784.8	21
		3	5.93	16.61	35.71	94.5	530.3	18
		6	9.28	23.63	31.44	78.22	818.2	17
		9	9.2	24.43	73.14	506.9	1381	19
		12	10.07	24.49	30.01	131.4	1715	18
IL-7 [pg/ml]	pCR	0	1.94	4.45	6.5	9.64	18.6	11
		3	2.24	4.72	6.23	12.29	17.51	11
		6	2.07	3.59	6.27	11.98	15.91	11
		9	1.15	3.273	6.015	10.33	15.74	12
		12	1.87	3.96	6.73	11.17	20.08	11
	non-pCR	0	2.98	6.315	10.22	12.88	16.64	21
		3	2.72	5.268	7.65	9.57	15.39	18
		6	3.03	5.125	6.66	10.5	15.27	17
		9	3.2	4.84	7.91	10.27	14.94	19
		12	2.72	5.21	8.24	8.823	16.67	18
IL-8 [pg/ml]	pCR	0	0.13	0.86	3.89	37.48	80.82	11
		3	0.13	2.55	4.45	25.73	73.67	11
		6	0.13	1.98	4.05	39.8	85.84	11
		9	0.13	1.15	3.43	57.6	130.9	12
		12	1.11	1.89	3.07	34.62	121.7	11
	non-pCR	0	1.1	2.55	3.17	7.33	71.1	21
		3	2.33	2.963	4.315	10.09	34.55	18
		6	1.5	3.01	3.78	9.23	118.1	17
		9	1.85	3.1	5.24	22.93	157.9	19
		12	1.03	2.753	4.595	13.69	189.4	18
IL-10 [pg/ml]	pCR	0	4.42	7.47	11.07	113	222.9	11
		3	3.75	6.83	12.66	111.9	144.2	11
		6	3.03	8.51	24.64	104.1	262	11
		9	3.06	4.325	21.22	100.6	274.7	12
		12	5.14	7.89	14.13	40.63	242.8	11
	non-pCR	0	5.18	16.27	25.61	43.66	193.6	21
		3	4.3	12.23	28.66	41.49	100.7	18
		6	6.1	11.82	25.56	34.14	159.7	17
		9	4.93	17.83	23.59	91.89	221.7	19
		12	5.49	12.31	18.16	34.31	195.1	18
IL-12(p70) [pg/ml]	pCR	0	1.22	2.6	4.39	8.19	16.11	11
		3	1.36	2.42	2.9	8.59	11.16	11
		6	1.07	1.92	4.44	6.61	8.39	11
		9	0.38	1.553	3.815	6.125	9.42	12
		12	0.9	1.53	4.3	7.76	31.33	11
	non-pCR	0	2.11	3.205	5.04	10.3	16.97	21
		3	1.64	2.755	4.975	7.515	11.03	18
		6	1.42	3.16	4.81	6.545	7.68	17
		9	1.23	2.94	4.95	7.87	11.63	19
		12	2.65	3.34	3.97	5.398	14.15	18
IFN-γ [pg/ml]	pCR	0	4.96	11.9	17.7	34.08	71.32	11
		3	3.59	7.02	17.28	46.99	50.67	11
		6	4.26	6.24	25.61	27.84	44.41	11
		9	2.01	6.935	20.29	39.15	45.89	12
		12	3.46	9.08	19.63	33.41	44.53	11
	non-pCR	0	7.91	14.45	23.01	37.38	74.54	21
		3	4.9	10.89	17.75	22.83	57.28	18
		6	6.83	11.83	15.45	29.33	48.36	17
		9	4.57	14.9	20.44	30.75	49.34	19
		12	2.79	12.03	18.45	27.07	46.85	18
TNF [pg/ml]	pCR	0	3.37	4.87	6.82	9.85	14.53	11
		3	3.2	5.65	7.43	10.43	22.42	11
		6	2.83	3.67	7.97	13.74	14.55	11
		9	2.25	4.135	6.31	9.825	20.36	12
		12	2.43	5.33	6.88	11.34	18.9	11
	non-pCR	0	2.86	7.155	8.39	11.87	16.55	21
		3	6.95	8.18	10.11	11.9	17.8	18
		6	3.38	7.255	9.31	11.27	14.71	17
		9	4.69	6.97	8.28	12.15	14.26	19
		12	4.72	7.543	8.89	10.78	14.69	18
